# Supplementary material for: An additive effect of leading role in the organization between social participation and dementia onset among Japanese older adults: the AGES cohort study
Source: BMC Geriatr. 2017 Dec 29;17:297. doi: 10.1186/s12877-017-0688-9 (PMC5747184; doi:10.1186/s12877-017-0688-9)
Supplement: Additional file 1: — Relationship between having a leadership positions and dementia onset in old-old. (XLSX 13 kb) [file 12877_2017_688_MOESM1_ESM.xlsx]

## Sheet: Sheet1
	Appendix. Relationship between having a leadership positions and dementia onset in old-old.
				Crude						Adjusted
				HR		95%CI				HR		95%CI
	Social participation
			Regular-members	reference						reference
			Non-participants	1.30343		1.14625		1.48215		0.98544		0.86188	-	1.12672
			Leadership positions	0.85965		0.72166		1.02403		0.97535		0.83152	-	1.14405
	Sex
			Female							reference
			Male							0.91686		0.76228		1.1028
	Age
			75－79							reference
			80－84							1.61746		1.42548		1.83531
			≧85							2.56396		2.15898		3.04491
	Educational attainment
			≧ 10 yrs							reference
			<10 yrs							1.02666		0.9107		1.15739
	Medical history
		Heart disease
			Yes							reference
			No							0.89822		0.77755		1.03761
		Stroke
			Yes							reference
			No							0.82522		0.57531		1.18369
		Hypertention
			Yes							reference
			No							1.27823		1.13735		1.43655
		Diabetes
			Yes							reference
			No							0.78546		0.65724		0.9387
	IADL
			High							reference
			Low							1.49304		1.31553		1.6945
	Alcohol consumption
			Non-drinker							reference
			Drinker							0.96456		0.82822		1.12335
	Smoking
			Never smoked							reference
			Past smoker/smoker							1.10871		0.93147		1.31967
	Walking time (per day)
			< 30 min							reference
			≧ 30 min							0.99305		0.87993		1.12071
	Marital status
			Married							reference
			Single							1.11084		0.96266		1.28182
	Living arrangement
			Living alone							reference
			Living with others							0.91742		0.76893		1.09459
	Occupational status
			Not employed							reference
			Employed							0.94132		0.79096		1.12026
	Depression
			normal							reference
			depressed							1.36892		1.20363		1.55691
